# Supplementary material for: Bio-Based Aqueous Dispersions Based on Unsaturated PLA Polymers for Barrier Packaging Applications
Source: Polymers (Basel). 2025 Sep 12;17(18):2467. doi: 10.3390/polym17182467 (PMC12473213; doi:10.3390/polym17182467)
Supplement: Supplementary file 1 [file polymers-17-02467-s001.zip]

Archive with 1 entries (1 files):
- polymers-3773444-supplementary.pdf
